# Supplementary material for: Efficacy and Safety of Venous Closure Devices for Femoral Venous Access in Interventional Cardiology: A Systematic Review and Meta-Analysis
Source: J Pers Med. 2026 Jun 24;16(7):340. doi: 10.3390/jpm16070340 (PMC13412252; doi:10.3390/jpm16070340)
Supplement: Supplementary file 1 [file jpm-16-00340-s001.zip]

Archive with 2 entries (2 files):
- jpm-4252724 -PRISMA_2020_checklist.pdf
- jpm-4252724-supplementary.pdf
